# Supplementary material for: Arabidopsis ERF012 Is a Versatile Regulator of Plant Growth, Development and Abiotic Stress Responses
Source: Int J Mol Sci. 2022 Jun 20;23(12):6841. doi: 10.3390/ijms23126841 (PMC9224505; doi:10.3390/ijms23126841)
Supplement: Supplementary file 1 [file ijms-23-06841-s001.zip]

Archive with 1 entries (1 files):
- ijms-1737361-supplementary.pdf
